# Supplementary material for: ER exit sites mediated by the COPII adaptor sec24D selectively recruit lipid raft-preferring proteins for rapid ER export
Source: Nat Commun. 2025 Nov 27;16:10694. doi: 10.1038/s41467-025-65726-8 (PMC12660933; doi:10.1038/s41467-025-65726-8)
Supplement: Supplementary file 4 — Source data [file 41467_2025_65726_MOESM4_ESM.xlsx]

## Sheet: Fig 1
D			E
LAT	LAT-allL		time	LAT			LAT-allL
22	91		0:00:00	1	1	1	1	1	1
32	88		0:05:00	0.946678	0.924432	0.958042	1.00836	0.980453	0.982453
31	92		0:10:00	0.980911	0.880815	0.883132	1.04419	0.976635	0.977635
			0:15:00	0.732181	0.874992	0.677014	0.940762	0.934431	0.834431
			0:20:00	0.596125	0.808921	0.577465	0.918966	0.869048	0.809048
			0:25:00	0.413231	0.799061	0.50196	0.87482	0.818619	0.808619
			0:30:00	0.31892	0.575189	0.449159	0.790421	0.796567	0.786777
			0:35:00	0.342649	0.409679	0.522877	0.79292	0.769673	0.796766
			0:40:00	0.371229	0.309349	0.407399	0.766414	0.787829	0.787829
			0:45:00	0.425443	0.261161	0.453228	0.73039	0.749936	0.799061
			0:50:00	0.362191	0.213863	0.413329	0.686052	0.728507	0.74376
			0:55:00	0.245209	0.225692	0.424594	0.659521	0.702442	0.732181
			1:00:00	0.247672	0.227545	0.391742	0.629073	0.661355	0.677014
			1:05:00	0.223898	0.201137	0.33837	0.60247	0.619326	0.596125
			1:10:00	0.13663	0.157727	0.274006	0.565005	0.589064	0.577465
			1:15:00	0.066879	0.138451	0.328594	0.522301	0.601145	0.575189
			1:20:00	0.038737	0.122941	0.220758	0.500385	0.590874	0.565766
			1:25:00	0.037588	0.100914	0.166791	0.562746	0.596505	0.587544
			1:30:00	0.02122	0.109514	0.128505	0.514131	0.524134	0.516765

## Sheet: Fig 3
	GPI sec24A	GPI sec24D	TfR sec24A	TfR sec24D	TNF-a sec24A	TNF-a sec24D	LAT sec24A	LAT sec24D	LATallL sec24A	LATallL sec24D
	0.058188	0.439125	0.336009	0.04554	0.055691	0.584735	0.087322	0.338057	0.279685	0.136874
	0.065275	0.405217	0.335802	0.115845	0.068665	0.683223	0.097967	0.368438	0.224005	0.068334
	0.055602	0.360526	0.236552	0.092053	0.057095	0.622358	0.062637	0.275697	0.175211	0.102792

## Sheet: Fig 4
D					E					F					G	GFP-GPI
GFP-GPI					LAT					LATallL						scRNA												siRNA (TMED2/10)
scRNA-15min	scRNA-30min	siRNA (TMED2/10)-15 min	siRNA (TMED2/10)-30min		scRNA-15min	scRNA-30min	siRNA (TMED2/10)-15 min	siRNA (TMED2/10)-30min		scRNA-15min	scRNA-30min	siRNA(TMED2/10)-15 min	siRNA(TMED2/10)-30min		0	0	0	0	0	0	0	0	0	0	0			0	0	0	0	0	0	0
0.545796	0.894	0.193724	0.185309		0.339251	0.436258	0.148453	0.437525		0.106924	0.0389403	0.260031	0.265962		15	0.666667	0.666667	0.6	0.75	0.6	0.666667	0.6	0.666667	0.5	0.666667			0.5	0.333333	0.25	0	0.25	0.166667	0.2
0.545796	0.894	0.118978	0.0680259		0.239499	0.744679	0.274978	0.437525		0.0925274	0.113165	0.156933	0.265962		30	0.333333	0.25	0	0	0.25	0.333333	0.333333	0.25	0.333333	0	0.333333	0	0.666667	0.5	0.571429	0.5	0.5	0.5	0.666667	0.666667	0.5	0.5	0.5	0.666667	0.4	0.5	0.666667	0.333333	0.333333	0.333333	0.25	0.5
0.448038	0.626941	0.123328	0.0680259		0.239499	0.744679	0.274978	0.112616		0.294652	0.113165	0.156933	0.18292		60	0.142857	0.2	0	0	0.25	0	0.142857	0	0	0.25	0		0.6	0.25	0.5	0.333333	0.333333	0.333333	0.25	0.333333	0.4	0.333333	0.25	0.333333	0.571429	0.333333	0.5	0.25
0.448038	0.784113	0.142775	0.104044		0.367102	0.513979	0.274978	0.239969		0.294652	0.0756641	0.156933	0.159988
0.616603	0.353097	0.124144	0.233911		0.367102	0.513979	0.169495	0.534315		0.309435	0.0756641	0.146484	0.307141
0.616603	0.781195	0.124144	0.233911		0.367102	0.513979	0.169495	0.21134		0.309435	0.0935954	0.146484	0.201215		H	LAT
0.817587		0.0963723	0.701284		0.287817	0.272371	0.177272	0.21134		0.0508832	0.179007	0.1274	0.502901			scRNA																				siRNA (TMED2/10)
0.817587			0.565043		0.287817	0.238506	0.353257	0.223875		0.120234	0.179007	0.240993	0.280208		0	0	0	0	0	0	0	0	0	0	0											0	0	0	0	0	0	0
0.165329					0.287817	0.276934	0.353257	0.0865139		0.097138	0.0434653	0.126601	0.280208		15	0.75	0.8	0.75	0.8	0.666667	0.75	0.75	0.5	0.6	0.666667	0.75	0.75	0.8								0.6	0.75	0.75	0.6	0.333333	0.75	0.4	0.4	0.4	0.375	0.4	0.4	0.25	0.333333
0.165329					0.251515	0.614232	0.353257	0.312458		0.180307	0.1132	0.126601	0.380224		30	0.25	0.333333	0.4	0.75	0.6	0.428571	0.333333	0.4	0.25	0.5	0.4	0.4	0.333333								0.714286	0.666667	0.75	0.5	0.666667	0.333333	0.6	0.25	0.333333	0.333333	0.5	0.4	0.5	0.333333
0.165329					0.251515	0.832205	0.131339	0.312458		0.180307	0.0472755	0.183562	0.380224		60	0.166667	0.333333	0	0.333333	0.25	0.25	0.333333	0.333333	0.333333	0	0.333333	0	0.25	0	0	0.25	0.25	0	0		0.25	0	0.333333	0	0.333333	0	0	0.2	0.333333	0.2	0	0.333333	0.25	0.333333
0.874661					0.291975		0.246676				0.0472755
0.874661					0.291975		0.193803
0.874661					0.291975		0.193803								I	LATallL
					0.386322		0.0576056									scRNA																				siRNA (TMED2/10)
0.801399	0.479026	0.0667225	0.333126		0.386322		0.240418								0	0	0	0	0	0	0	0	0	0	0											0	0	0	0	0	0	0
0.557089	0.827771	0.271395	0.333126		0.386322		0.160151								15	0.2	0	0	0	0.2	0	0.111111	0	0												0.2	0.25	0.125	0	0	0.166667	0.166667	0	0.25	0.2
0.663857	0.838792	0.0568105	0.175321		0.386322		0.160151								30	0	0.2	0.166667	0	0	0.2	0	0.25	0.166667	0.125	0.2	0.2	0.25								0.166667	0.166667	0.2	0	0.25	0.25	0.2	0.25	0.2	0.2	0.2
0.672641	0.81543	0.117466	0.5079		0.243514										60	0.4	0.142857	0	0.333333	0.2	0.2															0.2	0.166667	0.25	0.4	0.25	0.166667	0.25	0	0.2	0.166667	0.2	0.25	0.2	0.2
0.66904	0.463444	0.075454	0.461779
0.814303		0.276909	0.135668
0.812505		0.240824	0.32557		0.148644	0.385664	0.26984	0.207515		0.101624	0.205839	0.102274	0.193097
0.522139		0.164446			0.240187	0.430459	0.083917	0.300537		0.128968	0.205839	0.290049	0.0929107
		0.289448			0.160258	0.365765	0.225876	0.204172		0.128968	0.174036	0.23992	0.433283
					0.160258	0.229705	0.373402	0.271661		0.128968	0.174036	0.286519	0.504112
					0.318898	0.359852	0.255585	0.426178			0.156727	0.12241	0.238098
					0.318898	0.359852	0.117151	0.490116			0.183265	0.171409	0.191307
					0.465452	0.588037	0.317077	0.33208			0.140174	0.241393	0.251105
					0.465452	0.588037	0.333714	0.288184			0.0675199	0.241393	0.352086
					0.129757	0.705788	0.160097	0.432883			0.0675199	0.0808238	0.322662
					0.422059	0.705788	0.212076	0.0853969			0.162711	0.161922	0.322662
					0.427227	0.239254	0.237804	0.186325			0.244395	0.201278
					0.263886		0.20139	0.190329			0.312393	0.167587
					0.206672		0.319232	0.247717
					0.206672		0.126663	0.107611
					0.204844		0.0748552
[truncated: 5 more columns]

## Sheet: Fig 6
D
	frLAT			frLATallL			frLAT+MZA			frLATallL+MZA
0:00:00	1	1	1	1	1	1	1	1	1	1	1	1	1
0:45:00	0.4722	0.444444	0.5	0.76	0.77	0.82	0.714286	0.75102	0.8123	0.764706	0.81203	0.898989	0.9191
1:30:00	0.2	0.111111	0.108108	0.4	0.38	0.45	0.333333	0.34176	0.363636	0.357143	0.36012	0.5	0.6125
3:00:00	0	0	0	0.29	0.23	0.19	0.222222	0.2	0.25	0.1875	0.21234	0.25	0.3333
E
frLAT	frLATallL	frLAT+MZA	frLATallL+MZA														frLAT+chol				frLATallL + chol
0.63	1.25	1.2	1.45													1.75	0.43	0.37	0.45	0.4	1.28	1.35	1	0.98
0.6	1.42	1.3	1.32
0.57	1.22	1.25	1.5
0.0038436
B
sec24A			sec24D
non-treated	M-Z 24h	M-Z 48h	non-treated	M-Z 24h	M-Z 48h													4.312	2.512	2.879				3.8124	2.904	3.781				4.145	3.089	3.712
3.224	3.8124	4.145	7.99663	4.94042	2.65137
3.1267	2.904	3.089	8.67613	4.96116	2.55695
2.5671	3.781	3.712	8.93283	6.13527	2.66272
4.312			10.5516
2.512			9.2642
2.879			7.12216
